# Supplementary material for: Osteoradionecrosis of the Jaws Due to Teeth Extractions during and after Radiotherapy: A Systematic Review
Source: Cancers (Basel). 2021 Nov 18;13(22):5798. doi: 10.3390/cancers13225798 (PMC8616343; doi:10.3390/cancers13225798)
Supplement: Supplementary file 1 [file cancers-13-05798-s001.zip]

Archive with 1 entries (1 files):
- cancers-1436075-supplementary.pdf
